# Supplementary material for: Oligodontia in the Clinical Spectrum of Syndromes: A Systematic Review
Source: Dent J (Basel). 2023 Dec 4;11(12):279. doi: 10.3390/dj11120279 (PMC10742796; doi:10.3390/dj11120279)
Supplement: Supplementary file 1 [file dentistry-11-00279-s001.zip]

Archive with 1 entries (1 files):
- dentistry-2609278-supplementary.pdf
